# Supplementary material for: Comparative Transcriptome Analysis Reveals the Molecular Mechanism of Bacillus velezensis GJ-7 Assisting Panax notoginseng against Meloidogyne hapla
Source: Int J Mol Sci. 2023 Dec 18;24(24):17581. doi: 10.3390/ijms242417581 (PMC10743745; doi:10.3390/ijms242417581)
Supplement: Supplementary file 1 [file ijms-24-17581-s001.zip]

Archive with 1 entries (1 files):
- ijms-2687624-supplementary.pdf
